# Supplementary material for: High Surface Area Mesoporous Silica Nanoparticles with Tunable Size in the Sub-Micrometer Regime: Insights on the Size and Porosity Control Mechanisms
Source: Molecules. 2021 Jul 13;26(14):4247. doi: 10.3390/molecules26144247 (PMC8304748; doi:10.3390/molecules26144247)
Supplement: Supplementary file 1 [file molecules-26-04247-s001.zip]

Archive with 1 entries (1 files):
- molecules-1286734-supplementary.pdf
